# Supplementary material for: A Systematic Evaluation of High-Throughput Sequencing Approaches to Identify Low-Frequency Single Nucleotide Variants in Viral Populations
Source: Viruses. 2020 Oct 20;12(10):1187. doi: 10.3390/v12101187 (PMC7594041; doi:10.3390/v12101187)
Supplement: Supplementary file 1 [file viruses-12-01187-s001.zip]

Archive with 2 entries (2 files):
- Supplementary figures.docx
- Supplementary tables.docx
